# Supplementary material for: Explainable AI-Enhanced Ensemble Protocol Using Gradient-Boosted Models for Zero-False-Alarm Seizure Detection from EEG
Source: Sensors (Basel). 2026 Jan 28;26(3):863. doi: 10.3390/s26030863 (PMC12899994; doi:10.3390/s26030863)
Supplement: Supplementary file 1 [file sensors-26-00863-s001.zip]

Archive with 1 entries (1 files):
- sensors-4018314-supplementary.pdf
